# Supplementary material for: RNAi screens for Rho GTPase regulators of cell shape and YAP/TAZ localisation in triple negative breast cancer
Source: Sci Data. 2017 Mar 1;4:170018. doi: 10.1038/sdata.2017.18 (PMC5332010; doi:10.1038/sdata.2017.18)
Supplement: Supplementary file 1 [file sdata201718-isa1.zip]

Archive with 3 entries (3 files):
- i_Investigation.txt
- s_study_Pascual-Vargas.txt
- a_assay_Pascual-Vargas.txt
