# Supplementary material for: RNAi screens for Rho GTPase regulators of cell shape and YAP/TAZ localisation in triple negative breast cancer
Source: Sci Data. 2017 Mar 1;4:170018. doi: 10.1038/sdata.2017.18 (PMC5332010; doi:10.1038/sdata.2017.18)
Supplement: Supplementary file 1 [file sdata201718-isa1.zip › i_Investigation.txt]

# Investigation File generated for Scientific Data with Investigation File Authoring Tool version 0.1.0 on 30/01/2017 - This metadata file is CC0
ONTOLOGY SOURCE REFERENCE
Term Source Name	BTO	BAO	OBI	ERO	APO
Term Source File	http://data.bioontology.org/ontologies/BTO	http://data.bioontology.org/ontologies/BAO	http://data.bioontology.org/ontologies/OBI	http://data.bioontology.org/ontologies/ERO	http://data.bioontology.org/ontologies/APO
Term Source Version	unknown	2.0	2014-08-18	2013-08-02	unknown
Term Source Description	BRENDA Tissue and Enzyme Source Ontology	BioAssay Ontology	Ontology for Biomedical Investigations	Eagle-I Research Resource Ontology	Ascomycete Phenotype Ontology
INVESTIGATION
Investigation Identifier
Investigation Title
Investigation Description
Investigation Submission Date
Investigation Public Release Date
INVESTIGATION PUBLICATIONS
Investigation PubMed ID
Investigation Publication DOI
Investigation Publication Author List
Investigation Publication Title
Investigation Publication Status
Investigation Publication Status Term Accession Number
Investigation Publication Status Term Source REF
INVESTIGATION CONTACTS
Investigation Person Last Name
Investigation Person Mid Initials
Investigation Person First Name
Investigation Person Address
Investigation Person Phone
Investigation Person Fax
Investigation Person Email
Investigation Person Affiliation
Investigation Person Roles
Investigation Person Roles Term Accession Number
Investigation Person Roles Term Source REF
STUDY
Study Identifier	10.1038/sdata.2017.18
Study Title	RNAi screens for Rho GTPase regulators of cell shape and YAP/TAZ localisation in triple negative breast cancer
Study Submission Date	28/09/2016
Study Public Release Date	01/03/2017
Study Description	http://www.nature.com/articles/sdata201718#abstract
Study File Name	s_study_Pascual-Vargas.txt
Comment[Subject Keywords]	///;//;//;//;//
Comment[Manuscript Licence]	CC BY-4.0
Comment[Experimental Metadata Licence]	CC0
Comment[Supplementary Information File Name]		Supplementary Figure 1
Comment[Supplementary Information File Type]	x-zip-compressed	pdf
Comment[Supplementary Information File URL]	http://www.nature.com/articles/sdata201718#supplementary-information	http://www.nature.com/articles/sdata201718#supplementary-information
Comment[Data Repository]	University of Dundee;University of Dundee;University of Dundee;University of Dundee;figshare
Comment[Data Record Accession]	doi:10.17867/10000104A;doi:10.17867/10000104B;doi:10.17867/10000104C;doi:10.17867/10000104D;doi:10.6084/m9.figshare.c.3305517
Comment[Data Record URI]	http://dx.doi.org/10.17867/10000104A;http://dx.doi.org/10.17867/10000104B;http://dx.doi.org/10.17867/10000104C;http://dx.doi.org/10.17867/10000104D;https://dx.doi.org/10.6084/m9.figshare.c.3305517
STUDY DESIGN DESCRIPTORS
Study Design Type	screening campaign	cell type comparison design	RNAi screening
Study Design Type Term Accession Number	BAO:0000178	OBI:0001411	ERO:0001688
Study Design Type Term Source REF	BAO	OBI	ERO
STUDY PUBLICATIONS
Study PubMed ID
Study Publication DOI
Study Publication Author List
Study Publication Title
Study Publication Status
Study Publication Status Term Accession Number
Study Publication Status Term Source REF
STUDY FACTORS
Study Factor Name	RNAi library	cell line name
Study Factor Type	RNAi library	cell line
Study Factor Type Term Accession Number	ERO:0000280	CLO:0000031
Study Factor Type Term Source REF	ERO	OBI
STUDY ASSAYS
Study Assay Measurement Type	cellular morphology
Study Assay Measurement Type Term Accession Number	APO:0000050
Study Assay Measurement Type Term Source REF	APO
Study Assay Technology Type	confocal microscopy
Study Assay Technology Type Term Accession Number	ERO:0000200
Study Assay Technology Type Term Source REF	ERO
Study Assay Technology Platform	""
Study Assay File Name	a_assay_Pascual-Vargas.txt
STUDY PROTOCOLS
Study Protocol Name	Cell Culture	High throughput RNA interference screening	Data collection and analysis
Study Protocol Type	cell culture	RNAi screening	data transformation
Study Protocol Type Term Accession Number	OBI:0001876	ERO:0001688	OBI:0200000
Study Protocol Type Term Source REF	OBI	ERO	OBI
Study Protocol Description			
Study Protocol URI	""	""	""
Study Protocol Version			
Study Protocol Parameters Name	""	""	""
Study Protocol Parameters Name Term Accession Number	""	""	""
Study Protocol Parameters Name Term Source REF	""	""	""
Study Protocol Components Name	""	""	""
Study Protocol Components Type	""	""	""
Study Protocol Components Type Term Accession Number	""	""	""
Study Protocol Components Type Term Source REF	""	""	""
STUDY CONTACTS
Study Person Last Name	Pascual-Vargas	Cooper	Sero	Bousgouni	Arias-Garcia	Bakal
Study Person First Name	Patricia	Samuel	Julia	Vicky	Mar	Chris
Study Person Mid Initials						
Study Person Email	patricia.pascualvargas@icr.ac.uk	""	""	""	""	chris.bakal@icr.ac.uk
Study Person Phone						
Study Person Fax						
Study Person Address						
Study Person Affiliation	Dynamical Cell Systems Team, Cancer Biology, Institute of Cancer Research, 237 Fulham Road, London SW3 6JB, UK	Dynamical Cell Systems Team, Cancer Biology, Institute of Cancer Research, 237 Fulham Road, London SW3 6JB, UK	Dynamical Cell Systems Team, Cancer Biology, Institute of Cancer Research, 237 Fulham Road, London SW3 6JB, UK	Dynamical Cell Systems Team, Cancer Biology, Institute of Cancer Research, 237 Fulham Road, London SW3 6JB, UK	Dynamical Cell Systems Team, Cancer Biology, Institute of Cancer Research, 237 Fulham Road, London SW3 6JB, UK	Dynamical Cell Systems Team, Cancer Biology, Institute of Cancer Research, 237 Fulham Road, London SW3 6JB, UK
Study Person Roles						
Study Person Roles Term Accession Number						
Study Person Roles Term Source REF						
Comment[Study Person ORCID]						0000-0002-0413-6744
Comment[Funder]						
Comment[FundRef ID]						
Comment[Funder Term Source REF]						
Comment[Grant Identifier]						
