# Supplementary material for: RNAi screens for Rho GTPase regulators of cell shape and YAP/TAZ localisation in triple negative breast cancer
Source: Sci Data. 2017 Mar 1;4:170018. doi: 10.1038/sdata.2017.18 (PMC5332010; doi:10.1038/sdata.2017.18)
Supplement: Supplementary file 1 [file sdata201718-isa1.zip › s_study_Pascual-Vargas.txt]

Source Name	Characteristics[cell line]	Term Source REF	Term Accession Number	Protocol REF	Sample Name	Factor Value[RNAi library]	Factor Value[cell line name]
Joan Massague	breast cancer cell line	BTO	BTO:0000356	Cell Culture	LM2 cell	siGENOME and ONTARGETPlus	LM2 cell
Janine Erler	breast cancer cell line	BTO	BTO:0000356	Cell Culture	MDA-MB-231 cell	siGENOME and ONTARGETPlus	MDA-MB-231 cell
