# Supplementary material for: RNAi screens for Rho GTPase regulators of cell shape and YAP/TAZ localisation in triple negative breast cancer
Source: Sci Data. 2017 Mar 1;4:170018. doi: 10.1038/sdata.2017.18 (PMC5332010; doi:10.1038/sdata.2017.18)
Supplement: Supplementary file 1 [file sdata201718-isa1.zip › a_assay_Pascual-Vargas.txt]

Sample Name	Protocol REF	Assay Name	Raw Data File	Comment[Data Repository]	Comment[Data Record Accession]	Comment[Data Record URI]	Protocol REF	Derived Data File	Comment[Data Repository]	Comment[Data Record Accession]	Comment[Data Record URI]	Factor Value[RNAi library]	Factor Value[cell line name]
LM2 cell	High throughput RNA interference screening	LM2_siGENOME_1A	LM2_siGENOME_features.txt	University of Dundee	doi:10.17867/10000104A	http://dx.doi.org/10.17867/10000104A	Data collection and analysis	doi:10.6084/m9.figshare.c.3305517	figshare	doi:10.6084/m9.figshare.c.3305517	https://dx.doi.org/10.6084/m9.figshare.c.3305517	siGENOME	LM2 cell
LM2 cell	High throughput RNA interference screening	LM2_siGENOME_1B	LM2_siGENOME_features.txt	University of Dundee	doi:10.17867/10000104A	http://dx.doi.org/10.17867/10000104A	Data collection and analysis	doi:10.6084/m9.figshare.c.3305517	figshare	doi:10.6084/m9.figshare.c.3305517	https://dx.doi.org/10.6084/m9.figshare.c.3305517	siGENOME	LM2 cell
LM2 cell	High throughput RNA interference screening	LM2_siGENOME_2A	LM2_siGENOME_features.txt	University of Dundee	doi:10.17867/10000104A	http://dx.doi.org/10.17867/10000104A	Data collection and analysis	doi:10.6084/m9.figshare.c.3305517	figshare	doi:10.6084/m9.figshare.c.3305517	https://dx.doi.org/10.6084/m9.figshare.c.3305517	siGENOME	LM2 cell
LM2 cell	High throughput RNA interference screening	LM2_siGENOME_2B	LM2_siGENOME_features.txt	University of Dundee	doi:10.17867/10000104A	http://dx.doi.org/10.17867/10000104A	Data collection and analysis	doi:10.6084/m9.figshare.c.3305517	figshare	doi:10.6084/m9.figshare.c.3305517	https://dx.doi.org/10.6084/m9.figshare.c.3305517	siGENOME	LM2 cell
LM2 cell	High throughput RNA interference screening	LM2_ONTARGETPlus_1A	LM2_ONTARGETPlus_features.txt	University of Dundee	doi:10.17867/10000104B	http://dx.doi.org/10.17867/10000104B	Data collection and analysis	doi:10.6084/m9.figshare.c.3305517	figshare	doi:10.6084/m9.figshare.c.3305517	https://dx.doi.org/10.6084/m9.figshare.c.3305517	ONTARGETPlus	LM2 cell
LM2 cell	High throughput RNA interference screening	LM2_ONTARGETPlus_1B	LM2_ONTARGETPlus_features.txt	University of Dundee	doi:10.17867/10000104B	http://dx.doi.org/10.17867/10000104B	Data collection and analysis	doi:10.6084/m9.figshare.c.3305517	figshare	doi:10.6084/m9.figshare.c.3305517	https://dx.doi.org/10.6084/m9.figshare.c.3305517	ONTARGETPlus	LM2 cell
LM2 cell	High throughput RNA interference screening	LM2_ONTARGETPlus_2A	LM2_ONTARGETPlus_features.txt	University of Dundee	doi:10.17867/10000104B	http://dx.doi.org/10.17867/10000104B	Data collection and analysis	doi:10.6084/m9.figshare.c.3305517	figshare	doi:10.6084/m9.figshare.c.3305517	https://dx.doi.org/10.6084/m9.figshare.c.3305517	ONTARGETPlus	LM2 cell
LM2 cell	High throughput RNA interference screening	LM2_ONTARGETPlus_2B	LM2_ONTARGETPlus_features.txt	University of Dundee	doi:10.17867/10000104B	http://dx.doi.org/10.17867/10000104B	Data collection and analysis	doi:10.6084/m9.figshare.c.3305517	figshare	doi:10.6084/m9.figshare.c.3305517	https://dx.doi.org/10.6084/m9.figshare.c.3305517	ONTARGETPlus	LM2 cell
MDA-MB-231 cell	High throughput RNA interference screening	MDA-MB-231_siGENOME_1A	MDA-MB-231_siGENOME_features.txt	University of Dundee	doi:10.17867/10000104C	http://dx.doi.org/10.17867/10000104C	Data collection and analysis	doi:10.6084/m9.figshare.c.3305517	figshare	doi:10.6084/m9.figshare.c.3305517	https://dx.doi.org/10.6084/m9.figshare.c.3305517	siGENOME	MDA-MB-231 cell
MDA-MB-231 cell	High throughput RNA interference screening	MDA-MB-231_siGENOME_1B	MDA-MB-231_siGENOME_features.txt	University of Dundee	doi:10.17867/10000104C	http://dx.doi.org/10.17867/10000104C	Data collection and analysis	doi:10.6084/m9.figshare.c.3305517	figshare	doi:10.6084/m9.figshare.c.3305517	https://dx.doi.org/10.6084/m9.figshare.c.3305517	siGENOME	MDA-MB-231 cell
MDA-MB-231 cell	High throughput RNA interference screening	MDA-MB-231_siGENOME_2A	MDA-MB-231_siGENOME_features.txt	University of Dundee	doi:10.17867/10000104C	http://dx.doi.org/10.17867/10000104C	Data collection and analysis	doi:10.6084/m9.figshare.c.3305517	figshare	doi:10.6084/m9.figshare.c.3305517	https://dx.doi.org/10.6084/m9.figshare.c.3305517	siGENOME	MDA-MB-231 cell
MDA-MB-231 cell	High throughput RNA interference screening	MDA-MB-231_siGENOME_2B	MDA-MB-231_siGENOME_features.txt	University of Dundee	doi:10.17867/10000104C	http://dx.doi.org/10.17867/10000104C	Data collection and analysis	doi:10.6084/m9.figshare.c.3305517	figshare	doi:10.6084/m9.figshare.c.3305517	https://dx.doi.org/10.6084/m9.figshare.c.3305517	siGENOME	MDA-MB-231 cell
MDA-MB-231 cell	High throughput RNA interference screening	MDA-MB-231_ONTARGETPlus_1A	MDA-MB-231_ONTARGETPlus_features.txt	University of Dundee	doi:10.17867/10000104D	http://dx.doi.org/10.17867/10000104D	Data collection and analysis	doi:10.6084/m9.figshare.c.3305517	figshare	doi:10.6084/m9.figshare.c.3305517	https://dx.doi.org/10.6084/m9.figshare.c.3305517	ONTARGETPlus	MDA-MB-231 cell
MDA-MB-231 cell	High throughput RNA interference screening	MDA-MB-231_ONTARGETPlus_1B	MDA-MB-231_ONTARGETPlus_features.txt	University of Dundee	doi:10.17867/10000104D	http://dx.doi.org/10.17867/10000104D	Data collection and analysis	doi:10.6084/m9.figshare.c.3305517	figshare	doi:10.6084/m9.figshare.c.3305517	https://dx.doi.org/10.6084/m9.figshare.c.3305517	ONTARGETPlus	MDA-MB-231 cell
MDA-MB-231 cell	High throughput RNA interference screening	MDA-MB-231_ONTARGETPlus_2A	MDA-MB-231_ONTARGETPlus_features.txt	University of Dundee	doi:10.17867/10000104D	http://dx.doi.org/10.17867/10000104D	Data collection and analysis	doi:10.6084/m9.figshare.c.3305517	figshare	doi:10.6084/m9.figshare.c.3305517	https://dx.doi.org/10.6084/m9.figshare.c.3305517	ONTARGETPlus	MDA-MB-231 cell
MDA-MB-231 cell	High throughput RNA interference screening	MDA-MB-231_ONTARGETPlus_2B	MDA-MB-231_ONTARGETPlus_features.txt	University of Dundee	doi:10.17867/10000104D	http://dx.doi.org/10.17867/10000104D	Data collection and analysis	doi:10.6084/m9.figshare.c.3305517	figshare	doi:10.6084/m9.figshare.c.3305517	https://dx.doi.org/10.6084/m9.figshare.c.3305517	ONTARGETPlus	MDA-MB-231 cell
